# Supplementary material for: Nephrotoxicity Associated with Cytoreductive Surgery Combined with Cisplatin-Based Hyperthermic Intraperitoneal Chemotherapy for Peritoneal Malignant Disease: A Systematic Review and Meta-Analysis
Source: J Clin Med. 2024 Jun 28;13(13):3793. doi: 10.3390/jcm13133793 (PMC11242517; doi:10.3390/jcm13133793)
Supplement: Supplementary file 1 [file jcm-13-03793-s001.zip]

Archive with 1 entries (1 files):
- jcm-3020990-supplementary.pdf
